# Supplementary material for: Molecular linkage tracing of HIV-1 transmission events in seroconcordant couples in Guangxi Province, Southeastern China
Source: Springerplus. 2016 Nov 25;5(1):2015. doi: 10.1186/s40064-016-3578-2 (PMC5124024; doi:10.1186/s40064-016-3578-2)
Supplement: Supplementary file 2 — Additional file 2: Table S1. Epidemiological analysis and conclusion of HIV-1 transmission linkage for 42 HIV-1 couples. [file 40064_2016_3578_MOESM2_ESM.xls]

## Sheet: all sequence information
Patient code	individual code	status	Sex	pol PCR	pol_sub	pol_Link	couple	genetic distance(pol)	pol probability（Bayesian）	result（pol）	env PCR	env_sub	env_link	genetic distance(env)	env probability（Bayesian）	result（env）	SGA	Final
5	GXDY1003	index	Female	1	08BC	NA	0				1	BC	NA
12	GXDY2006	partner	Female	1	01AE	NA	0				1	01AE	NA
14	GXDY2007	partner	male	1	01AE	NA	0				1	01AE	NA
16	GXDY2008	partner	Female	1	01AE	NA	0				1	01AE	NA
17	GXDY1009	index	male	0	NA	NA	0				0	NA	NA
18	GXDY2009	partner	Female	0	NA	NA	0				0	NA	NA
24	GXDY2012	partner	Female	1	01AE	NA	0				1	01AE	NA
35	GXDY1018	index	male	1	08BC	NA	0				1	BC	NA
41	GXDY1021	index	male	1	01AE	NA	0				0	NA	NA
42	GXDY2021	partner	Female	0	NA	NA	0				0	NA	NA
43	GXDY1022	index	male	1	01AE	NA	0				1	01AE	NA
47	GXDY1024	index	male	1	01AE	LINK	1	0.0107462	training		1	01AE	NA					LINK
48	GXDY2024	partner	Female	1	01AE	LINK	1	0.0107462	training		0	NA	NA					LINK
50	GXDY2025	partner	Female	0	NA	NA	0				0	NA	NA
52	GXDY2026	partner	Female	1	01AE	NA	0				1	01AE	NA
53	GXDY1027	index	male	1	01AE	LINK	2	0	training		1	01AE	LINK	0.0227669	training		have	LINK
54	GXDY2027	partner	Female	1	01AE	LINK	2	0	training		1	01AE	LINK	0.0227669	training		have	LINK
55	GXDY1028	index	male	1	01AE	NA	0				1	01AE	NA
56	GXDY2028	partner	Female	0	NA	NA	0				0	NA	NA
58	GXDY2029	partner	Female	0	NA	NA	0				0	NA	NA
60	GXDY2030	partner	Female	1	01AE	NA	0				1	01AE	NA
61	GXDY1031	index	male	0	NA	NA	0				0	NA	NA
62	GXDY2031	partner	Female	1	01AE	NA	0				0	NA	NA
65	GXDY1033	index	Female	0	NA	NA	0				0	NA	NA
67	GXDY1034	index	male	1	08BC	CLUSTER	1	0.00478083	1	LINK	1	BC	NA					LINK
68	GXDY2034	partner	Female	1	08BC	CLUSTER	1	0.00478083	1	LINK	0	NA	NA					LINK
90	GXDY2045	partner	Female	1	01AE	NA	0				1	01AE	NA
91	GXDY1046	index	male	1	01AE	LINK	2	0.0145528	training		1	01AE	LINK	0.0765104	training		have	LINK
92	GXDY2046	partner	Female	1	01AE	LINK	2	0.0145528	training		1	01AE	LINK	0.0765104	training		have	LINK
95	GXDY1048	index	Female	1	07BC	LINK	1	0.00241158	training		0	NA	NA					LINK
96	GXDY2048	partner	male	1	07BC	LINK	1	0.00241158	training		0	NA	NA					LINK
99	GXDY1050	index	Female	1	01AE	CLUSTER	1	0.00824226	1	LINK	1	01AE	NA					LINK
100	GXDY2050	partner	male	1	01AE	CLUSTER	1	0.00824226	1	LINK	0	NA	NA					LINK
103	GXDY1052	index	male	1	01AE	NA	0				1	01AE	NA
107	GXDY1054	index	male	1	01AE	LINK	2	0.00312791	training		1	01AE	LINK	0.0205141	training			LINK
108	GXDY2054	partner	Female	1	01AE	LINK	2	0.00312791	training		1	01AE	LINK	0.0205141	training			LINK
110	GXDY2055	partner	Female	0	NA	NA	0				0	NA	NA
113	GXDY1057	index	male	1	08BC	unlink	2	0.0337668	training		1	BC	LINK	0.0229736	training		Link	LINK
114	GXDY2057	partner	Female	1	08BC	unlink	2	0.0337668	training		1	BC	LINK	0.0229736	training		Link	LINK
125	GXDY1063	partner	Female	1	01AE	NA	0				0	NA	NA
144	GXDY2072	partner	Female	1	01AE	NA	0				1	01AE	NA
160	GXDY2080	partner	Female	1	01AE	NA	0				1	01AE	NA
164	GXDY2082	partner	Female	1	01AE	NA	0				1	01AE	NA
184	GXDY2092	partner	Female	1	08BC	NA	0				1	BC	NA
200	GXDY2100	partner	Female	1	01AE	NA	0				1	01AE	NA
203	GXDY1102	index	male	1	01AE	NA	0				1	01AE	NA
205	GXDY1103	index	Female	0	NA	NA	0				1	BC	NA
207	GXDY1104	index	Female	1	01AE	NA	0				1	01AE	NA
211	GXDY1106	index	male	1	01AE	NA	0				1	01AE	NA
233	GXDY1117	index	male	1	01AE	LINK	2	0.00315505	training		1	01AE	LINK	0.0472159	training		have	LINK
234	GXDY2117	partner	Female	1	01AE	LINK	2	0.00315505	training		1	01AE	LINK	0.0472159	training		have	LINK
235	GXDY1118	index	Female	1	01AE	NA	0				1	01AE	NA
245	GXDY1123	index	male	1	01AE	NA	0				1	01AE	NA
247	GXDY1124	index	male	1	01AE	NA	0				1	01AE	NA
255	GXDY1128	index	male	1	01AE	LINK	1	0.00161355	training		0	NA	NA					LINK
256	GXDY2128	partner	Female	1	01AE	LINK	1	0.00161355	training		1	01AE	NA					LINK
262	GXDY2131	partner	male	1	01AE	NA	0				1	01AE	NA
265	GXDY1133	index	male	1	01AE	NA	0				1	01AE	NA
271	GXDY1136	index	male	0	NA	NA	0				0	NA	NA
272	GXDY2136	partner	Female	1	01AE	NA	0				1	01AE	NA
274	GXDY2137	partner	Female	1	01AE	NA	0				1	01AE	NA
275	GXDY1138	index	male	1	01AE	NA	0				0	NA	NA
277	GXDY1139	index	male	1	01AE	NA	0				1	01AE	NA
279	GXDY1140	index	male	1	01AE	NA	0				0	NA	NA
280	GXDY2140	partner	Female	0	NA	NA	0				1	01AE	NA
310	GXDY2155	partner	Female	0	NA	NA	0				0	NA	NA
325	GXDY1163	index	Female	0	NA	NA	0				0	NA	NA
335	GXDY1168	index	male	1	01AE	LINK	2	0.00965868	training		1	01AE	LINK	0.0841985	training		have	LINK
336	GXDY2168	partner	Female	1	01AE	LINK	2	0.00965868	training		1	01AE	LINK	0.0841985	training		have	LINK
337	GXDY1169	index	male	1	01AE	LINK	1	0.0134506	training		0	NA	NA					LINK
338	GXDY2169	partner	Female	1	01AE	LINK	1	0.0134506	training		0	NA	NA					LINK
342	GXDY2171	partner	Female	1	01AE	NA	0				1	01AE	NA
379	GXDY1190	index	Female	0	NA	NA	0				0	NA	NA
384	GXDY2192	partner	Female	1	01AE	NA	0				1	01AE	NA
396	GXDY2198	partner	male	0	NA	NA	0				0	NA	NA
412	GXDY2206	partner	Female	1	08BC	NA	0				1	BC	NA
413	GXDY1207	index	Female	1	08BC	NA	0				1	BC	NA
445	GXDY1223	index	male	1	01AE	LINK	2	0.00525628	training		1	01AE	CLUSTER	0.0872935	training		have	LINK
446	GXDY2223	partner	Female	1	01AE	LINK	2	0.00525628	training		1	01AE	CLUSTER	0.0872935	training		have	LINK
447	GXDY1224	index	male	0	NA	NA	0				1	01AE	NA
461	GXDY1231	index	Female	1	01AE	NA	0				1	01AE	NA
481	GXDY1241	index	male	1	01AE	NA	0				1	01AE	NA
489	GXDY1245	index	male	1	01AE	LINK	1	0.00713918	training		1	01AE	NA					LINK
490	GXDY2245	partner	male	1	01AE	LINK	1	0.00713918	training		0	NA	NA					LINK
493	GXDY1247	index	Female	1	01AE	NA	0				1	01AE	NA
503	GXDY1252	index	Female	1	01AE	LINK	2	0.00237014	training		1	01AE	LINK	0.020159	training		have	LINK
504	GXDY2252	partner	male	1	01AE	LINK	2	0.00237014	training		1	01AE	LINK	0.020159	training		have	LINK
507	GXDY1254	index	male	1	08BC	LINK	1	0.00166528	training		0	NA	NA				have	LINK
508	GXDY2254	partner	Female	1	08BC	LINK	1	0.00166528	training		1	BC	NA				have	LINK
514	GXDY2257	partner	male	1	01AE	NA	0				1	01AE	NA
517	GXDY1259	index	male	1	01AE	LINK	2	0.00743404	training		1	01AE	LINK	0.0424235	training		have	LINK
518	GXDY2259	partner	Female	1	01AE	LINK	2	0.00743404	training		1	01AE	LINK	0.0424235	training		have	LINK
523	GXDY1262	index	male	1	01AE	NA	0				0	NA	NA
551	GXDY1276	index	Female	1	01AE	LINK	2	0.00398456	training		1	01AE	LINK	0.0940154	training		have	LINK
552	GXDY2276	partner	male	1	01AE	LINK	2	0.00398456	training		1	01AE	LINK	0.0940154	training		have	LINK
554	GXDY2277	partner	Female	1	01AE	NA	0				1	01AE	NA
555	GXDY1278	index	male	1	08BC	LINK	2	0.000798722	training		1	BC	LINK	0.00881857	training		have	LINK
556	GXDY2278	partner	Female	1	08BC	LINK	2	0.000798722	training		1	BC	LINK	0.00881857	training		have	LINK
562	GXDY2281	partner	Female	1	08BC	NA	0				0	NA	NA
563	GXDY1282	index	male	1	01AE	unlink	2	0.0156002	0.48617	unlink	1	01AE	unlink	0.124038	0.14012	unlink		unlink
564	GXDY2282	partner	Female	1	01AE	unlink	2	0.0156002	0.48617	unlink	1	01AE	unlink	0.124038	0.14012	unlink		unlink
565	GXDY1283	index	male	1	01AE	LINK	2	0.00734305	1	LINK	1	01AE	LINK	0.0218426	0.99992	link	have	LINK
566	GXDY2283	partner	Female	1	01AE	LINK	2	0.00734305	1	LINK	1	01AE	LINK	0.0218426	0.99992	link	have	LINK
567	GXDY1284	index	male	1	08BC	LINK	2	0.0039313	1	link	1	BC	LINK	0.00773234	0.99999	link	have	LINK
568	GXDY2284	partner	Female	1	08BC	LINK	2	0.0039313	1	link	1	BC	LINK	0.00773234	0.99999	link	have	LINK
569	GXDY1285	index	male	1	07BC	NA	0				0	NA	NA
570	GXDY2285	partner	Female	0	NA	NA	0				0	NA	NA
571	GXDY1286	index	male	1	01AE	LINK	2	0.00158856	1	link	1	01AE	LINK	0.0385773	0.99945	link		LINK
572	GXDY2286	partner	Female	1	01AE	LINK	2	0.00158856	1	link	1	01AE	LINK	0.0385773	0.99945	link		LINK
573	GXDY1287	index	male	1	01AE	LINK	2	0.00233463	1	link	1	01AE	LINK	0.0256559	0.99988	link		LINK
574	GXDY2287	partner	Female	1	01AE	LINK	2	0.00233463	1	link	1	01AE	LINK	0.0256559	0.99988	link		LINK
575	GXDY1288	index	Female	0	NA	NA	1				1	BC	unlink	0.339876	0	unlink		unlink
576	GXDY2288	partner	male	1	01AE	NA	1				1	01AE	unlink	0.339876	0	unlink		unlink
577	GXDY1289	index	male	1	07BC	LINK	2	0	1	link	1	BC	LINK	0.00203666	0.99999	link		LINK
578	GXDY2289	partner	Female	1	07BC	LINK	2	0	1	link	1	BC	LINK	0.00203666	0.99999	link		LINK
579	GXDY1290	index	male	1	01AE	LINK	1	0.0410263	0	unlink	1	01AE	NA				NA	Indeter
580	GXDY2290	partner	Female	1	01AE	LINK	1	0.0410263	0	unlink	0	NA	NA				NA	Indeter
581	GXDY1291	index	Female	1	01AE	LINK	2	0.00556869	1	link	1	01AE	LINK	0.0605371	0.99309	link		LINK
582	GXDY2291	partner	male	1	01AE	LINK	2	0.00556869	1	link	1	01AE	LINK	0.0605371	0.99309	link		LINK
583	GXDY1292	index	male	1	01AE	LINK	2	0.00312257	1	link	1	01AE	LINK	0.0172036	0.99996	link		LINK
584	GXDY2292	partner	Female	1	01AE	LINK	2	0.00312257	1	link	1	01AE	LINK	0.0172036	0.99996	link		LINK
585	GXDY1293	index	male	1	01AE	LINK	2	0.0170063	0.00401	unlink	1	01AE	LINK	0.11732	0.2433	unlink	NA	Indeter
586	GXDY2293	partner	Female	1	01AE	LINK	2	0.0170063	0.00401	unlink	1	01AE	LINK	0.11732	0.2433	unlink	NA	Indeter
587	GXDY1294	index	male	1	08BC	CLUSTER	2	0.0248523	0	unlink	1	BC	unlink	0.113649	0.31874	unlink	NA	unlink
588	GXDY2294	partner	Female	1	08BC	CLUSTER	2	0.0248523	0	unlink	1	BC	unlink	0.113649	0.31874	unlink	NA	unlink
589	GXDY1295	index	male	1	01AE	LINK	2	0.007083	1	link	1	01AE	LINK	0.102284	0.60319	link		LINK
590	GXDY2295	partner	Female	1	01AE	LINK	2	0.007083	1	link	1	01AE	LINK	0.102284	0.60319	link		LINK
591	GXDY1296	index	male	1	01AE	LINK	2	0.00626476	1	link	1	01AE	LINK	0.0136904	0.99997	link		LINK
592	GXDY2296	partner	Female	1	01AE	LINK	2	0.00626476	1	link	1	01AE	LINK	0.0136904	0.99997	link		LINK
593	GXDY1297	index	male	1	01AE	LINK	2	0.00569309	1	link	1	01AE	LINK	0.0207012	0.99993	link		LINK
594	GXDY2297	partner	Female	1	01AE	LINK	2	0.00569309	1	link	1	01AE	LINK	0.0207012	0.99993	link		LINK
595	GXDY1298	index	male	1	01AE	LINK	2	0.00627997	1	link	1	01AE	LINK	0.0750694	0.96593	link		LINK
596	GXDY2298	partner	Female	1	01AE	LINK	2	0.00627997	1	link	1	01AE	LINK	0.0750694	0.96593	link		LINK
597	GXDY1299	index	male	1	01AE/BC	LINK	2	0.0167923	0.00924	unlink	1	BC	LINK	0.105498	0.52073	link		LINK
598	GXDY2299	partner	Female	1	01AE/BC	LINK	2	0.0167923	0.00924	unlink	1	BC	LINK	0.105498	0.52073	link		LINK
599	GXDY1300	index	Female	1	01AE	LINK	1	0.00629434			0	NA	NA					LINK
600	GXDY2300	partner	male	1	01AE	LINK	1	0.00629434			0	NA	NA					LINK
602	GXDY2301	partner	male	1	01AE	NA	0				1	01AE	NA
604	GXDY2302	partner	Female	1	07BC	NA	0				1	BC	NA
606	GXDY2303	partner	Female	1	01AE	NA	0				1	01AE	NA
607	GXDY1304	index	male	1	01AE	LINK	2	0.00637201	1	link	1	01AE	LINK	0.0524624	0.99723	link		LINK
608	GXDY2304	partner	Female	1	01AE	LINK	2	0.00637201	1	link	1	01AE	LINK	0.0524624	0.99723	link		LINK
609	GXDY1305	index	Female	1	01AE	LINK	2	0.00900237	0.99999	link	1	01AE	LINK	0.0705865	0.97898	link		LINK
610	GXDY2305	partner	male	1	01AE	LINK	2	0.00900237	0.99999	link	1	01AE	LINK	0.0705865	0.97898	link		LINK
611	GXDY1306	index	Female	1	01AE	LINK	2	0.000777605	1	link	1	01AE	LINK	0.0844055	0.91088	link		LINK
612	GXDY2306	partner	male	1	01AE	LINK	2	0.000777605	1	link	1	01AE	LINK	0.0844055	0.91088	link		LINK
613	GXDY1307	index	male	1	01AE	LINK	2	0.00405385	1	link	1	01AE	unlink	0.12901	0.09018	unlink	NA	Indeter
614	GXDY2307	partner	Female	1	01AE	LINK	2	0.00405385	1	link	1	01AE	unlink	0.12901	0.09018	unlink	NA	Indeter
615	GXDY1308	index	Female	1	01AE	NA	0				1	01AE	NA
617	GXDY1309	index	Female	1	01AE	unlink	2	0.0512953	0	unlink	1	01AE	unlink	0.160951	0.00455	unlink		unlink
618	GXDY2309	partner	male	1	01AE	unlink	2	0.0512953	0	unlink	1	01AE	unlink	0.160951	0.00455	unlink		unlink
619	GXDY1310	index	male	1	01AE	NA	0				1	01AE	NA
621	GXDY1311	index	male	1	01AE	NA	0				1	01AE	NA
625	GXDY1315	partner	Female	1	08BC	NA	0				1	BC	NA

## Sheet: pol training data
individual code	status	Sex	pol PCR	pol_sub	pol_Link	couple	genetic distance(pol)	pol（Bayesian）
GXDY1024	index	male	1	01AE	LINK	1	0.0107462	training
GXDY2024	partner	female	1	01AE	LINK	1	0.0107462	training
GXDY1027	index	male	1	01AE	LINK	2	0	training
GXDY2027	partner	female	1	01AE	LINK	2	0	training
GXDY1046	index	male	1	01AE	LINK	2	0.0145528	training
GXDY2046	partner	female	1	01AE	LINK	2	0.0145528	training
GXDY1048	index	female	1	BC	LINK	1	0.00241158	training
GXDY2048	partner	male	1	BC	LINK	1	0.00241158	training
GXDY1054	index	male	1	01AE	LINK	2	0.00312791	training
GXDY2054	partner	female	1	01AE	LINK	2	0.00312791	training
GXDY1057	index	male	1	BC	unlink	2	0.0337668	training
GXDY2057	partner	female	1	BC	unlink	2	0.0337668	training
GXDY1117	index	male	1	01AE	LINK	2	0.00315505	training
GXDY2117	partner	female	1	01AE	LINK	2	0.00315505	training
GXDY1128	index	male	1	01AE	LINK	1	0.00161355	training
GXDY2128	partner	female	1	01AE	LINK	1	0.00161355	training
GXDY1168	index	male	1	01AE	LINK	2	0.00965868	training
GXDY2168	partner	female	1	01AE	LINK	2	0.00965868	training
GXDY1169	index	male	1	01AE	LINK	1	0.0134506	training
GXDY2169	partner	female	1	01AE	LINK	1	0.0134506	training
GXDY1223	index	male	1	01AE	LINK	2	0.00525628	training
GXDY2223	partner	female	1	01AE	LINK	2	0.00525628	training
GXDY1245	index	male	1	01AE	LINK	1	0.00713918	training
GXDY2245	partner	male	1	01AE	LINK	1	0.00713918	training
GXDY1252	index	female	1	01AE	LINK	2	0.00237014	training
GXDY2252	partner	male	1	01AE	LINK	2	0.00237014	training
GXDY1254	index	male	1	BC	LINK	1	0.00166528	training
GXDY2254	partner	female	1	BC	LINK	1	0.00166528	training
GXDY1259	index	male	1	01AE	LINK	2	0.00743404	training
GXDY2259	partner	female	1	01AE	LINK	2	0.00743404	training
GXDY1276	index	female	1	01AE	LINK	2	0.00398456	training
GXDY2276	partner	male	1	01AE	LINK	2	0.00398456	training
GXDY1278	index	male	1	BC	LINK	2	0.000798722	training
GXDY2278	partner	female	1	BC	LINK	2	0.000798722	training

## Sheet: pol test data
individual code	status	Sex	pol PCR	pol_sub	pol_Link	couple	genetic distance(pol)	pol（Bayesian）	result（pol）
GXDY1034	index	male	1	BC	CLUSTER	1	0.00478083	1	LINK
GXDY2034	partner	female	1	BC	CLUSTER	1	0.00478083	1	LINK
GXDY1050	index	female	1	01AE	CLUSTER	1	0.00824226	1	LINK
GXDY2050	partner	male	1	01AE	CLUSTER	1	0.00824226	1	LINK
GXDY1282	index	male	1	01AE	unlink	2	0.0156002	0.48617	unlink
GXDY2282	partner	female	1	01AE	unlink	2	0.0156002	0.48617	unlink
GXDY1283	index	male	1	01AE	LINK	2	0.00734305	1	LINK
GXDY2283	partner	female	1	01AE	LINK	2	0.00734305	1	LINK
GXDY1284	index	male	1	BC	LINK	2	0.0039313	1	link
GXDY2284	partner	female	1	BC	LINK	2	0.0039313	1	link
GXDY1286	index	male	1	01AE	LINK	2	0.00158856	1	link
GXDY2286	partner	female	1	01AE	LINK	2	0.00158856	1	link
GXDY1287	index	male	1	01AE	LINK	2	0.00233463	1	link
GXDY2287	partner	female	1	01AE	LINK	2	0.00233463	1	link
GXDY1289	index	male	1	BC	LINK	2	0	1	link
GXDY2289	partner	female	1	BC	LINK	2	0	1	link
GXDY1290	index	male	1	01AE	LINK	1	0.0410263	0	unlink
GXDY2290	partner	female	1	01AE	LINK	1	0.0410263	0	unlink
GXDY1291	index	female	1	01AE	LINK	2	0.00556869	1	link
GXDY2291	partner	male	1	01AE	LINK	2	0.00556869	1	link
GXDY1292	index	male	1	01AE	LINK	2	0.00312257	1	link
GXDY2292	partner	female	1	01AE	LINK	2	0.00312257	1	link
GXDY1293	index	male	1	01AE	LINK	2	0.0170063	0.00401	unlink
GXDY2293	partner	female	1	01AE	LINK	2	0.0170063	0.00401	unlink
GXDY1294	index	male	1	BC	CLUSTER	2	0.0248523	0	unlink
GXDY2294	partner	female	1	BC	CLUSTER	2	0.0248523	0	unlink
GXDY1295	index	male	1	01AE	LINK	2	0.007083	1	link
GXDY2295	partner	female	1	01AE	LINK	2	0.007083	1	link
GXDY1296	index	male	1	01AE	LINK	2	0.00626476	1	link
GXDY2296	partner	female	1	01AE	LINK	2	0.00626476	1	link
GXDY1297	index	male	1	01AE	LINK	2	0.00569309	1	link
GXDY2297	partner	female	1	01AE	LINK	2	0.00569309	1	link
GXDY1298	index	male	1	01AE	LINK	2	0.00627997	1	link
GXDY2298	partner	female	1	01AE	LINK	2	0.00627997	1	link
GXDY1299	index	male	1	01AE/BC	LINK	2	0.0167923	0.00924	unlink
GXDY2299	partner	female	1	01AE/BC	LINK	2	0.0167923	0.00924	unlink
GXDY1304	index	male	1	01AE	LINK	2	0.00637201	1	link
GXDY2304	partner	female	1	01AE	LINK	2	0.00637201	1	link
GXDY1305	index	female	1	01AE	LINK	2	0.00900237	0.99999	link
GXDY2305	partner	male	1	01AE	LINK	2	0.00900237	0.99999	link
GXDY1306	index	female	1	01AE	LINK	2	0.000777605	1	link
GXDY2306	partner	male	1	01AE	LINK	2	0.000777605	1	link
GXDY1307	index	male	1	01AE	LINK	2	0.00405385	1	link
GXDY2307	partner	female	1	01AE	LINK	2	0.00405385	1	link
GXDY1309	index	female	1	01AE	unlink	2	0.0512953	0	unlink
GXDY2309	partner	male	1	01AE	unlink	2	0.0512953	0	unlink

## Sheet: env training data
individual code	status	Sex	env PCR	env_sub	env_link	genetic distance(env)	env（Bayesian）
GXDY1027	index	male	1	01AE	LINK	0.0227669	training
GXDY2027	partner	Female	1	01AE	LINK	0.0227669	training
GXDY1046	index	male	1	01AE	LINK	0.0765104	training
GXDY2046	partner	Female	1	01AE	LINK	0.0765104	training
GXDY1054	index	male	1	01AE	LINK	0.0205141	training
GXDY2054	partner	Female	1	01AE	LINK	0.0205141	training
GXDY1057	index	male	1	BC	LINK	0.0229736	training
GXDY2057	partner	Female	1	BC	LINK	0.0229736	training
GXDY1117	index	male	1	01AE	LINK	0.0472159	training
GXDY2117	partner	Female	1	01AE	LINK	0.0472159	training
GXDY1168	index	male	1	01AE	LINK	0.0841985	training
GXDY2168	partner	Female	1	01AE	LINK	0.0841985	training
GXDY1223	index	male	1	01AE	CLUSTER	0.0872935	training
GXDY2223	partner	Female	1	01AE	CLUSTER	0.0872935	training
GXDY1252	index	Female	1	01AE	LINK	0.020159	training
GXDY2252	partner	male	1	01AE	LINK	0.020159	training
GXDY1259	index	male	1	01AE	LINK	0.0424235	training
GXDY2259	partner	Female	1	01AE	LINK	0.0424235	training
GXDY1276	index	Female	1	01AE	LINK	0.0940154	training
GXDY2276	partner	male	1	01AE	LINK	0.0940154	training
GXDY1278	index	male	1	BC	LINK	0.00881857	training
GXDY2278	partner	Female	1	BC	LINK	0.00881857	training

## Sheet: env test data
individual code	status	Sex	env PCR	env_sub	env_link	genetic distance(env)	env（Bayesian）	result（env）
GXDY1282	index	male	1	01AE	unlink	0.124038	0.14012	unlink
GXDY2282	partner	female	1	01AE	unlink	0.124038	0.14012	unlink
GXDY1283	index	male	1	01AE	LINK	0.0218426	0.99992	link
GXDY2283	partner	female	1	01AE	LINK	0.0218426	0.99992	link
GXDY1284	index	male	1	BC	LINK	0.00773234	0.99999	link
GXDY2284	partner	female	1	BC	LINK	0.00773234	0.99999	link
GXDY1286	index	male	1	01AE	LINK	0.0385773	0.99945	link
GXDY2286	partner	female	1	01AE	LINK	0.0385773	0.99945	link
GXDY1287	index	male	1	01AE	LINK	0.0256559	0.99988	link
GXDY2287	partner	female	1	01AE	LINK	0.0256559	0.99988	link
GXDY1288	index	female	1	BC	unlink	0.339876	0	unlink
GXDY2288	partner	male	1	01AE	unlink	0.339876	0	unlink
GXDY1289	index	male	1	BC	LINK	0.00203666	0.99999	link
GXDY2289	partner	female	1	BC	LINK	0.00203666	0.99999	link
GXDY1291	index	female	1	01AE	LINK	0.0605371	0.99309	link
GXDY2291	partner	male	1	01AE	LINK	0.0605371	0.99309	link
GXDY1292	index	male	1	01AE	LINK	0.0172036	0.99996	link
GXDY2292	partner	female	1	01AE	LINK	0.0172036	0.99996	link
GXDY1293	index	male	1	01AE	LINK	0.11732	0.2433	unlink
GXDY2293	partner	female	1	01AE	LINK	0.11732	0.2433	unlink
GXDY1294	index	male	1	BC	unlink	0.113649	0.31874	unlink
GXDY2294	partner	female	1	BC	unlink	0.113649	0.31874	unlink
GXDY1295	index	male	1	01AE	LINK	0.102284	0.60319	link
GXDY2295	partner	female	1	01AE	LINK	0.102284	0.60319	link
GXDY1296	index	male	1	01AE	LINK	0.0136904	0.99997	link
GXDY2296	partner	female	1	01AE	LINK	0.0136904	0.99997	link
GXDY1297	index	male	1	01AE	LINK	0.0207012	0.99993	link
GXDY2297	partner	female	1	01AE	LINK	0.0207012	0.99993	link
GXDY1298	index	male	1	01AE	LINK	0.0750694	0.96593	link
GXDY2298	partner	female	1	01AE	LINK	0.0750694	0.96593	link
GXDY1299	index	male	1	BC	LINK	0.105498	0.52073	link
GXDY2299	partner	female	1	BC	LINK	0.105498	0.52073	link
GXDY1304	index	male	1	01AE	LINK	0.0524624	0.99723	link
GXDY2304	partner	female	1	01AE	LINK	0.0524624	0.99723	link
GXDY1305	index	female	1	01AE	LINK	0.0705865	0.97898	link
GXDY2305	partner	male	1	01AE	LINK	0.0705865	0.97898	link
GXDY1306	index	female	1	01AE	LINK	0.0844055	0.91088	link
GXDY2306	partner	male	1	01AE	LINK	0.0844055	0.91088	link
GXDY1307	index	male	1	01AE	unlink	0.12901	0.09018	unlink
GXDY2307	partner	female	1	01AE	unlink	0.12901	0.09018	unlink
GXDY1309	index	female	1	01AE	unlink	0.160951	0.00455	unlink
GXDY2309	partner	male	1	01AE	unlink	0.160951	0.00455	unlink
